# Supplementary material for: Psychometric properties of the Portuguese version of the National Eye Institute Visual Function Questionnaire-25
Source: PLoS One. 2019 Dec 10;14(12):e0226086. doi: 10.1371/journal.pone.0226086 (PMC6903730; doi:10.1371/journal.pone.0226086)
Supplement: S1 Table — (XLSX) [file pone.0226086.s005.xlsx]

## Sheet: Sheet1
Rasch Calibrated NEI VFQ-25	Coeficient	Standard Error	P value	95% Confidence Interval
Visual Acuity (Better eye)	.7046445	.2143359	0.001	.280943	1128346
Visual Acuity (Worse eye)	.1153453	.2397649	0.631	-.3586247	.5893152
Low Vision	.4116725	.3625	0.258	-.3049215	1128267
Gender	.2358871	.1372515	0.088	-.0354332	.5072074
Marital Status	-.2375979	.1440554	0.101	-.5223682	.0471725
Emplyment Status	-.2524966	.1784841	0.159	-.6053259	.1003327
Education Level	.4042932	.1351314	0.003	.1371639	.6714225
Co-morbidity index	.0749298	.0844174	0.376	-.0919474	.2418071
